# Supplementary material for: Characterization and Clinical Relevance of Endometrial CAFs: Correlation between Post-Surgery Event and Resistance to Drugs
Source: Int J Mol Sci. 2023 Mar 29;24(7):6449. doi: 10.3390/ijms24076449 (PMC10094763; doi:10.3390/ijms24076449)
Supplement: Supplementary file 1 [file ijms-24-06449-s001.zip]

Archive with 1 entries (1 files):
- ijms-2301529-supplementary.pdf
